# Supplementary material for: Variable retention harvesting influences belowground plant-fungal interactions of Nothofagus pumilio seedlings in forests of southern Patagonia
Source: PeerJ. 2018 Jul 6;6:e5008. doi: 10.7717/peerj.5008 (PMC6037133; doi:10.7717/peerj.5008)
Supplement: Table S2 — Species identities from RDP Naive Bayesian assignment and from the top Blast match. [file peerj-06-5008-s002.xlsx]

## Sheet: Table S2
	RDP Naive Bayesian
OTU ID	Species	Probability	Top Blast Description	Top Blast Accession	% ID	Bit Score	Trophic Niche	Primary Forest	Aggregate	Dispersed	OTU TOTAL
OTU1	Peziza depressa	0.21	Ruhlandiella sp. RH-2012 voucher FLAS:MES-556	JX414205.1	99.83	1058	likely EMF	4	6	53	63
OTU4	Geopora foliacea	0.07	Aleurina sp. voucher MES-1336	KY523093.1	100	1285	EMF	21	11	19	51
OTU0	Geopora tenuis	0.14	Aleurina echinata voucher DHP-CH21	KC905033.1	100	1054	likely EMF	23	9	10	42
OTU12	Timgrovea ferruginea	0.96	Descolea antarctica voucher MES-2016	KY523098.1	99.859	1276	EMF	11	11	7	29
OTU2	Helvella beatonii	0.3	Gymnohydnotrya sp. voucher MES-577	KY462684.1	99.53	1155	likely EMF	15	6	6	27
OTU11	Cortinarius cycneus	0.27	Cortinarius xenosma voucher PDD:101822	KY462446.1	100	1092	EMF	8	3	10	21
OTU55	Cortinarius amoenus	0.24	Cortinarius sp. voucher CT-4287	KY462324.1	100	1088	EMF	7	7	0	14
OTU14	Timgrovea ferruginea	0.9	Descolea sp. ABM-2017b voucher MES-1586	KY523093.1	100	1285	EMF	0	3	10	13
OTU3	Tomentella botryoides	0.41	Tomentella lateritia isolate 403	KP783474.1	96	1065	EMF	6	6	1	13
OTU21	Inocybe fibrillosibrunnea	0.44	Inocybe sp. voucher MES-1971	KY462627.1	95	982	EMF	4	4	4	12
OTU34	Cortinarius cycneus	0.26	Cortinarius sp. PDD 88258	KJ635227.1	97	1122	EMF	3	9	0	12
OTU13	Inocybe serotina	0.28	Inocybe sp. AU57 strain NLB262	KJ778865.1	90	926	EMF	2	7	1	10
OTU7	Tomentella fuscocinerea	0.73	Tomentella sp. voucher MES-2144	KY462669.1	99	1034	EMF	3	7	0	10
OTU20	Inocybe fibrillosibrunnea	0.33	Inocybe sp. voucher MES-1717	KY462533.1	96	1000	EMF	6	3	0	9
OTU17	Cortinarius alienatus	0.56	Cortinarius elaiops voucher PDD:107732	KT875181.1	97	1113	EMF	7	1	0	8
OTU8	Inocybe godeyi	0.46	Inocybe sp. voucher MES-1233	KY462440.1	99	1119	EMF	4	3	1	8
OTU18	Russula tawai	0.81	Russula tawai voucher OTA:61981	JX178491.1	96	1155	EMF	0	5	2	7
OTU37	Cortinarius alienatus	0.33	Dermocybe purpurata voucher PDD:103883	KF727360.1	96	1095	EMF	6	1	0	7
OTU19	uncultured Cenococcum	0.5	Cenococcum geophilum isolate 12d	KX449206.1	98.866	928	EMF	4	2	0	6
OTU24	Camarophyllopsis hymenocephala	0.21	Tulasnella sp. voucher MES-2153	KY462672.1	98.86	1076	likely EMF	4	0	2	6
OTU28	Tricholoma scalpturatum	0.31	Porpoloma portentosum strain Singer M149 voucher MICH:00011834	KJ417300.1	100	1164	EMF	5	0	1	6
OTU5	Cortinarius cycneus	0.27	Cortinarius sp. voucher MES-1601	KY462491.1	100	1092	EMF	4	2	0	6
OTU9	Inocybe fibrillosibrunnea	0.36	Inocybe subretipes strain M380	KY559312.1	91.888	987	EMF	0	4	2	6
OTU45	Cortinarius cycneus	0.19	Cortinarius xenosma voucher PDD:101822	KJ635207.1	95.627	1083	EMF	4	1	0	5
OTU118	Cortinarius luhmannii	0.39	Cortinarius sp. voucher MES-2031	KY462645.1	99.688	1142	EMF	1	3	0	4
OTU128	Cortinarius ochrophyllus	0.48	Cortinarius badiovinaceus IB 19500061	JX648595.1	96.496	1113	EMF	3	1	0	4
OTU22	Trichophaea hybrida	0.07	Tarzetta sp. voucher MES-2162	KY462675.1	99.002	877	EMF	0	1	3	4
OTU33	Inocybe godeyi	0.4	Inocybe sp. voucher MES-2099	KY462658.1	95.437	785	EMF	4	0	0	4
OTU52	Russula pallidospora	0.37	Russula sp. voucher CT-4225	KY462293.1	96.828	973	EMF	4	0	0	4
OTU15	Cortinarius viscoviridis	0.23	Cortinarius vaginatus voucher TUB 020418	KJ421095.1	100	1245	EMF	2	1	0	3
OTU151	Clavulina cirrhata	0.32	Clavulina sp. 2 SE-2015	KT275655.1	85.215	643	EMF	0	0	3	3
OTU23	Sebacina incrustans	0.67	Sebacinaceae sp. LM1253	KM576587.1	95.637	917	EMF	0	0	3	3
OTU30	Clavulina sprucei	0.58	Clavulina sp. isolate 162	KY611396.1	85.735	787	EMF	0	0	3	3
OTU32	Inocybe fibrillosibrunnea	0.27	Inocybe cf. bridgesiana CONC-F0252 voucher TENN:067758	KP171111.1	87.222	856	EMF	0	3	0	3
OTU35	Inocybe fibrillosibrunnea	0.69	Inocybe sp. voucher MES-1971	KY462627.1	95.017	926	EMF	0	3	0	3
OTU36	Cortinarius cycneus	0.2	Cortinarius sp. voucher MES-1994	KY462634.1	99.169	1061	EMF	1	2	0	3
OTU38	Inocybe leptocystis	0.56	Inocybe sp. voucher MES-1971	KY462627.1	99.165	848	EMF	3	0	0	3
2440443	Cortinarius amoenus	0.16	Cortinarius sp. voucher MES-1994	KY462634.1	99.834	1083	EMF	1	1	0	2
OTU105	Tomentella fuscocinerea	0.28	Tomentella sp. 16 SE-2015	KT275616.1	93.266	883	EMF	0	2	0	2
OTU120	Morchella sp Mes_22	0.18	Underwoodia cf. singeri MES161	JQ925656.1	99.853	1227	EMF	2	0	0	2
OTU136	Inocybe leptophylla	0.59	Inocybe redolens PERTH E7034	NR_120038.1	89.458	874	EMF	0	2	0	2
OTU139	Inocybe godeyi	0.23	Inocybe sp. voucher MES-2099	KY462658.1	96.457	812	EMF	0	1	1	2
OTU141	Wilcoxina rehmii	1	Wilcoxina rehmii isolate PS10	KT182912.1	98.932	980	EMF	1	0	1	2
OTU27	Tomentella ferruginea	0.3	Thelephoraceae sp. MH01 MHR291689	KF679822.1	93.844	1009	EMF	1	1	0	2
OTU29	Inocybe leptophylla	0.9	Inocybe cf. lanuginosa OSC 1064099	EU525965.1	90.427	902	EMF	0	2	0	2
OTU31	Inocybe fibrillosibrunnea	0.37	Inocybe sp. voucher CT-4231	KY462297.1	99.843	1146	EMF	1	1	0	2
OTU57	Clavulina sprucei	0.58	Sistotrema pistilliferum	KF218964.1	82.387	636	EMF	0	0	2	2
OTU69	Meliniomyces bicolor	0.88	Meliniomyces bicolor strain ARSL 180907.22	HQ157926.1	99.805	921	ERM	0	0	2	2
OTU83	Cortinarius cycneus	0.59	Cortinarius sp. DAO-2016a voucher PDD:92445	KT334131.1	96.372	1099	EMF	2	0	0	2
OTU84	Cortinarius cycneus	0.36	Cortinarius sp. PDD 88258	KJ635227.1	92.52	888	EMF	2	0	0	2
OTU90	Cortinarius cycneus	0.36	Cortinarius bellus voucher PDD:103880	KF727383.1	95.988	1032	EMF	2	0	0	2
OTU93	Austropaxillus macnabbii	1	Austropaxillus boletinoides strain TFB8529	KY559344.1	100	1041	EMF	1	1	0	2
OTU96	Cortinarius amoenus	0.53	Cortinarius sp. PDD 107733	KT875182.1	94.872	1020	EMF	1	1	0	2
OTU101	Genea hispidula	0.65	Genea cephalonicae isolate VK4140	KJ938852.1	84.565	504	EMF	0	1	0	1
OTU103	Tomentella lateritia	0.14	Thelephora terrestris voucher JMP0086	EU819444.1	89.812	838	EMF	0	1	0	1
OTU104	Cortinarius cycneus	0.31	Cortinarius sp. voucher MES-1881	KY462605.1	95.118	933	EMF	0	1	0	1
OTU106	Cortinarius amoenus	0.14	Cortinarius sp. voucher CT-4287	KY462324.1	92.894	839	EMF	0	1	0	1
OTU108	Clavulinopsis helvola	0.2	Ramariopsis cf. subtilis isolate HA11	KY706174.1	83.771	666	EMF	0	0	1	1
OTU116	Inocybe fibrillosibrunnea	0.65	Inocybe cf. bridgesiana CONC-F0252	KP171111.1	98.156	1205	EMF	1	0	0	1
OTU122	Genea hispidula	0.59	Genea cephalonicae isolate VK4140	KU933927.1	84.59	639	EMF	0	1	0	1
OTU127	Tricholoma orirubens	0.09	Porpoloma terreum strain REH5830 voucher NYBG:REH5830	KJ417305.1	96.517	975	EMF	0	1	0	1
OTU134	Cortinarius viscoviridis	0.41	Cortinarius sp. voucher MES-1746	KY462542.1	93.636	668	EMF	0	1	0	1
OTU138	Clavulina sprucei	0.69	Clavulina sp. isolate 162	KY611396.1	90.583	915	EMF	0	1	0	1
OTU145	Peziza depressa	0.53	Ruhlandiella sp. RH-2012 voucher FLAS:MES-581	JX414210.1	93.643	875	EMF	0	0	1	1
OTU153	Cenococcum geophilum	0.62	Cenococcum geophilum clone Simb153s16A-2	EU557322.1	92.431	637	EMF	1	0	0	1
OTU154	Labyrinthomyces sp JT27750	0.05	Gymnohydnotrya sp. voucher MES-577	KY462684.1	94.424	856	EMF	1	0	0	1
OTU155	Cortinarius alienatus	0.47	Cortinarius teraturgus IB19630218	AF389151.1	98.718	1090	EMF	1	0	0	1
OTU157	Clavulina sprucei	0.55	Sistotrema citriforme	KF218962.1	83.31	704	EMF	1	0	0	1
OTU158	Tricholoma scalpturatum	0.33	Porpoloma sejunctum strain Singer M256 voucher MICH:00011835	KJ417302.1	99.015	1074	EMF	1	0	0	1
OTU165	Cortinarius cycneus	0.71	Cortinarius sp. PDD 88258	KJ635227.1	88.254	783	EMF	0	1	0	1
OTU166	Cortinarius neosanguineus	0.24	Cortinarius sp. PDD 88258	KJ635227.1	76.857	425	EMF	0	1	0	1
OTU172	Clavulinopsis luteoalba	0.39	Ramariopsis cf. subtilis isolate HA11	KY706174.1	86.4	686	likely EMF	0	1	0	1
OTU177	Cortinarius cycneus	0.32	Cortinarius sp. voucher MES-1247	KY462446.1	94.942	807	EMF	0	1	0	1
OTU179	Clavulina sprucei	0.42	Sistotrema oblongisporum	KF218970.1	82.003	589	EMF	0	0	1	1
OTU180	Trichophaea hybrida	0.06	Aleurina argentina voucher DHP-CH1	KC905032.1	94.03	820	likely EMF	0	0	1	1
OTU182	Cortinarius iringa	1	Cortinarius sp. PDD 107719	KT875196.1	99.023	1077	EMF	1	0	0	1
OTU43	Cortinarius viscoviridis	0.21	Cortinarius sp. PDD 88258	KJ635227.1	80.617	522	EMF	0	1	0	1
OTU48	Tomentella viridula	0.19	Tomentella bryophila isolate FFP1020	JQ711917.1	91.916	951	EMF	0	1	0	1
OTU54	Inocybe auricoma	0.23	Inocybe sp. voucher MES-1717	KY462533.1	85.952	607	EMF	0	1	0	1
OTU63	Gymnopilus picreus	0.07	Descolea sp. ABM-2017b voucher MES-1687	KY523094.1	76.471	410	EMF	0	0	1	1
OTU64	Tomentellopsis submollis	0.23	Pseudotomentella larsenii	AF326981.1	82.149	578	EMF	0	0	1	1
OTU74	Cortinarius viscoviridis	0.36	Cortinarius sp. PDD 88258	KJ635227.1	91.214	850	EMF	1	0	0	1
OTU77	Tomentella lateritia	0.54	Tomentella sp. 'LT56'	U83482.1	94.88	1036	EMF	1	0	0	1
OTU82	Genea verrucosa	0.05	Aleurina argentina voucher DHP-CH1	KC905032.1	93.003	856	EMF	1	0	0	1
OTU85	Cortinarius cycneus	0.21	Cortinarius xenosma voucher PDD:101822	KJ635207.1	94.315	1041	EMF	1	0	0	1
OTU86	Trichophaea hybrida	0.03	Aleurina argentina voucher DHP-CH1	KC905032.1	90.925	801	EMF	0	0	1	1
OTU91	Tricholoma fulvum	0.48	Tricholoma sp. voucher CT-4370	KY462348.1	92.395	760	EMF	1	0	0	1
OTU92	Inocybe fibrillosibrunnea	0.47	Inocybe sp. PBM3086 voucher PDD:97895	KP636844.1	85.431	773	EMF	1	0	0	1
OTU97	Cortinarius cycneus	0.47	Cortinarius sp. voucher MES-1247	KY462446.1	94.352	926	EMF	1	0	0	1
